# Supplementary material for: Evaluation of Blue Honeysuckle Berries (Lonicera caerulea L.) Dried at Different Temperatures: Basic Quality, Sensory Attributes, Bioactive Compounds, and In Vitro Antioxidant Activity
Source: Foods. 2024 Apr 18;13(8):1240. doi: 10.3390/foods13081240 (PMC11048952; doi:10.3390/foods13081240)
Supplement: Supplementary file 1 [file foods-13-01240-s001.zip]

Archive with 1 entries (1 files):
- foods-2946104-supplementary.pdf
